# Supplementary material for: Development of a human peripheral blood ex vivo model for rapid protein biomarker detection and applications to radiation biodosimetry
Source: PLoS One. 2023 Aug 10;18(8):e0289634. doi: 10.1371/journal.pone.0289634 (PMC10414586; doi:10.1371/journal.pone.0289634)
Supplement: S1 Table — (XLSX) [file pone.0289634.s003.xlsx]

## Sheet: Sheet1
Simple Linear Regression
	Day 1	Day 2
Best-fit values
Slope	-2.248	-5.493
Y-intercept	93.6	85.71
X-intercept	41.64	15.6
1/slope	-0.4448	-0.1821
Std. Error
Slope	0.6384	1.168
Y-intercept	1.933	3.536
95% Confidence Intervals
Slope	-3.521 to -0.9748	-7.822 to -3.164
Y-intercept	89.75 to 97.45	78.66 to 92.76
X-intercept	27.46 to 92.78	11.66 to 25.30
Goodness of Fit
R squared	0.1505	0.2401
Sy.x	9.251	16.92
Is slope significantly non-zero?
F	12.4	22.12
DFn, DFd	1, 70	1, 70
P value	0.0008	<0.0001
Deviation from zero?	Significant	Significant
Equation	Y = -2.248*X + 93.60	Y = -5.493*X + 85.71
ANCOVA
Comparison of Fits	Global (shared)
Null hypothesis	Slope same for all data sets
Alternative hypothesis	Slope different for at least one data set
P value	0.016
Conclusion (alpha = 0.05)	Reject null hypothesis
Preferred model	Slope different for at least one data set
F (DFn, DFd)	5.944 (1, 140)
