# Supplementary material for: Development of a human peripheral blood ex vivo model for rapid protein biomarker detection and applications to radiation biodosimetry
Source: PLoS One. 2023 Aug 10;18(8):e0289634. doi: 10.1371/journal.pone.0289634 (PMC10414586; doi:10.1371/journal.pone.0289634)
Supplement: S2 Table — (XLSX) [file pone.0289634.s004.xlsx]

## Sheet: Sheet1
Day 1					Day 2
Simple Linear Regression					Simple Linear Regression
	CD66b+	CD20+	CD3+			CD66b+	CD20+	CD3+
Best-fit values					Best-fit values
Slope	0.01285	-0.07944	0.001309		Slope	0.04301	-0.1033	-0.05085
Y-intercept	1	1	1		Y-intercept	1	1	1
X-intercept	-77.8	12.59	-764		X-intercept	-23.25	9.682	19.67
1/slope	77.8	-12.59	764		1/slope	23.25	-9.682	-19.67
Std. Error					Std. Error
Slope	0.005008	0.008561	0.006713		Slope	0.01006	0.008189	0.008596
Y-intercept					Y-intercept
95% Confidence Intervals					95% Confidence Intervals
Slope	0.002774 to 0.02293	-0.09667 to -0.06220	-0.01220 to 0.01482		Slope	0.02275 to 0.06327	-0.1198 to -0.08679	-0.06816 to -0.03354
Y-intercept	1.000 to 1.000	1.000 to 1.000	1.000 to 1.000		Y-intercept	1.000 to 1.000	1.000 to 1.000	1.000 to 1.000
X-intercept	-484.0 to 72.62	9.044 to 17.15	-infinity to -118.3		X-intercept	-56.75 to -4.274	7.752 to 12.00	10.49 to 33.42
Goodness of Fit					Goodness of Fit
Sy.x	0.09645	0.1649	0.1293		Sy.x	0.1871	0.1523	0.1599
Is slope significantly non-zero?					Is slope significantly non-zero?
F	6.589	86.1	0.03801		F	18.28	159.1	34.99
DFn, DFd	1, 46	1, 46	1, 46		DFn, DFd	1, 45	1, 45	1, 45
P value	0.0136	<0.0001	0.8463		P value	<0.0001	<0.0001	<0.0001
Deviation from zero?	Significant	Significant	Not Significant		Deviation from zero?	Significant	Significant	Significant
Equation	Y = 0.01285*X + 1.000	Y = -0.07944*X + 1.000	Y = 0.001309*X + 1.000		Equation	Y = 0.04301*X + 1.000	Y = -0.1033*X + 1.000	Y = -0.05085*X + 1.000
ANCOVA					ANCOVA
Comparison of Fits	Global (shared)				Comparison of Fits	Global (shared)
Null hypothesis	Slope same for all data sets				Null hypothesis	Slope same for all data sets
Alternative hypothesis	Slope different for at least one data set				Alternative hypothesis	Slope different for at least one data set
P value	<0.0001				P value	<0.0001
Conclusion (alpha = 0.05)	Reject null hypothesis				Conclusion (alpha = 0.05)	Reject null hypothesis
Preferred model	Slope different for at least one data set				Preferred model	Slope different for at least one data set
F (DFn, DFd)	52.88 (2, 138)				F (DFn, DFd)	68.06 (2, 135)
