# Supplementary material for: Development of a human peripheral blood ex vivo model for rapid protein biomarker detection and applications to radiation biodosimetry
Source: PLoS One. 2023 Aug 10;18(8):e0289634. doi: 10.1371/journal.pone.0289634 (PMC10414586; doi:10.1371/journal.pone.0289634)
Supplement: S3 Table — (XLSX) [file pone.0289634.s005.xlsx]

## Sheet: Sheet1
Lymphocytes				CD20+ B-cells				CD3+ T-cells				Heterogeneous
Simple Linear Regression				Simple Linear Regression				Simple Linear Regression				Simple Linear Regression
	Day 1	Day 2			Day 1	Day 2			Day 1	Day 2			Day 1	Day 2
Best-fit values				Best-fit values				Best-fit values				Best-fit values
Slope	0.7969	1.461		Slope	1.06	0.3498		Slope	0.4998	0.3637		Slope	0.1861	0.2395
Y-intercept	1	1		Y-intercept	1	1		Y-intercept	1	1		Y-intercept	1	1
X-intercept	-1.255	-0.6846		X-intercept	-0.9435	-2.859		X-intercept	-2.001	-2.75		X-intercept	-5.373	-4.175
1/slope	1.255	0.6846		1/slope	0.9435	2.859		1/slope	2.001	2.75		1/slope	5.373	4.175
Std. Error				Std. Error				Std. Error				Std. Error
Slope	0.0636	0.1374		Slope	0.197	0.04098		Slope	0.05219	0.04276		Slope	0.04124	0.02962
Y-intercept				Y-intercept				Y-intercept				Y-intercept
95% Confidence Intervals				95% Confidence Intervals				95% Confidence Intervals				95% Confidence Intervals
Slope	0.6678 to 0.9260	1.180 to 1.742		Slope	0.6600 to 1.460	0.2664 to 0.4332		Slope	0.3939 to 0.6058	0.2767 to 0.4507		Slope	0.1024 to 0.2698	0.1792 to 0.2998
Y-intercept	1.000 to 1.000	1.000 to 1.000		Y-intercept	1.000 to 1.000	1.000 to 1.000		Y-intercept	1.000 to 1.000	1.000 to 1.000		Y-intercept	1.000 to 1.000	1.000 to 1.000
X-intercept	-2.570 to -0.1421	-2.082 to 0.4677		X-intercept	-4.471 to 1.440	-5.680 to -0.6791		X-intercept	-4.101 to -0.3238	-5.531 to -0.6025		X-intercept	-15.39 to 0.6478	-7.887 to -1.361
Goodness of Fit				Goodness of Fit				Goodness of Fit				Goodness of Fit
Sy.x	1.155	2.279		Sy.x	3.579	0.7145		Sy.x	0.948	0.7455		Sy.x	0.7492	0.5164
Is slope significantly non-zero?				Is slope significantly non-zero?				Is slope significantly non-zero?				Is slope significantly non-zero?
F	157	113		F	28.95	72.88		F	91.74	72.33		F	20.36	65.39
DFn, DFd	1, 35	1, 29		DFn, DFd	1, 35	1, 33		DFn, DFd	1, 35	1, 33		DFn, DFd	1, 35	1, 33
P value	<0.0001	<0.0001		P value	<0.0001	<0.0001		P value	<0.0001	<0.0001		P value	<0.0001	<0.0001
Deviation from zero?	Significant	Significant		Deviation from zero?	Significant	Significant		Deviation from zero?	Significant	Significant		Deviation from zero?	Significant	Significant
Equation	Y = 0.7969*X + 1.000	Y = 1.461*X + 1.000		Equation	Y = 1.060*X + 1.000	Y = 0.3498*X + 1.000		Equation	Y = 0.4998*X + 1.000	Y = 0.3637*X + 1.000		Equation	Y = 0.1861*X + 1.000	Y = 0.2395*X + 1.000
ANCOVA				ANCOVA				ANCOVA				ANCOVA
Null hypothesis	Slope same for all data sets			Null hypothesis	Slope same for all data sets			Null hypothesis	Slope same for all data sets			Null hypothesis	Slope same for all data sets
Alternative hypothesis	Slope different for at least one data set			Alternative hypothesis	Slope different for at least one data set			Alternative hypothesis	Slope different for at least one data set			Alternative hypothesis	Slope different for at least one data set
P value	<0.0001			P value	0.0011			P value	0.0493			P value	0.3026
Conclusion (alpha = 0.05)	Reject null hypothesis			Conclusion (alpha = 0.05)	Reject null hypothesis			Conclusion (alpha = 0.05)	Reject null hypothesis			Conclusion (alpha = 0.05)	Do not reject null hypothesis
Preferred model	Slope different for at least one data set			Preferred model	Slope different for at least one data set			Preferred model	Slope different for at least one data set			Preferred model	Slope same for all data sets
F (DFn, DFd)	21.44 (1, 64)			F (DFn, DFd)	11.67 (1, 68)			F (DFn, DFd)	4.007 (1, 68)			F (DFn, DFd)	1.079 (1, 68)
